# Supplementary material for: DNA sequence features in the establishing of H3K27ac
Source: F1000Res. 2018 Aug 9;7:165. Originally published 2018 Feb 8. [Version 2] doi: 10.12688/f1000research.13441.2 (PMC5989146; doi:10.12688/f1000research.13441.2)
Supplement: Gel image of amplification of target sequences from native genomic loci compared with amplification from beta-globin locus with or without ChIP on H3K27ac [file f1000research-7-17036-s0000.tgz]

Archive with 1 entries (1 files):
- 99bf15cd-ee7c-48db-93e2-c0aa9a4037ad_Dataset_1.zip
